# Supplementary material for: From Maternal Exposure to F1 Development: Unveiling Cyclophosphamide-Induced Reproductive Toxicity
Source: Biomedicines. 2026 Jun 16;14(6):1353. doi: 10.3390/biomedicines14061353 (PMC13297049; doi:10.3390/biomedicines14061353)
Supplement: Supplementary file 1 [file biomedicines-14-01353-s001.zip]

Archive with 1 entries (1 files):
- biomedicines-4291845-supplementary.pdf
